# Supplementary material for: The Mechanism of Tigecycline Resistance in Acinetobacter baumannii under Sub-Minimal Inhibitory Concentrations of Tigecycline
Source: Int J Mol Sci. 2024 Feb 2;25(3):1819. doi: 10.3390/ijms25031819 (PMC10855123; doi:10.3390/ijms25031819)
Supplement: Supplementary file 1 [file ijms-25-01819-s001.zip]

Archive with 1 entries (1 files):
- ijms-2788751-supplementary.pdf
